# Supplementary material for: Variability of Genetic Characters Associated with Probiotic Functions in Lacticaseibacillus Species
Source: Microorganisms. 2022 May 13;10(5):1023. doi: 10.3390/microorganisms10051023 (PMC9145642; doi:10.3390/microorganisms10051023)
Supplement: Supplementary file 1 [file microorganisms-10-01023-s001.zip]

Archive with 1 entries (1 files):
- microorganisms-1687073-supplementary.pdf
